# Supplementary material for: Potent Activation of Human but Not Mouse TRPA1 by JT010
Source: Int J Mol Sci. 2022 Nov 18;23(22):14297. doi: 10.3390/ijms232214297 (PMC9695908; doi:10.3390/ijms232214297)
Supplement: Supplementary file 1 [file ijms-23-14297-s001.zip]

Archive with 1 entries (1 files):
- ijms-2007212-supplementary.pdf
